# Supplementary material for: Using Zoos as Sentinels for Re-Emerging Arboviruses: Vector Surveillance during an Outbreak of Epizootic Hemorrhagic Disease at the Minnesota Zoo
Source: Pathogens. 2023 Jan 14;12(1):140. doi: 10.3390/pathogens12010140 (PMC9864106; doi:10.3390/pathogens12010140)
Supplement: Supplementary file 1 [file pathogens-12-00140-s001.zip]

Archive with 1 entries (1 files):
- pathogens-2139929-supplementary.pdf
